# Supplementary material for: Individual and combined effects of low dissolved oxygen and low pH on survival of early stage larval blue crabs, Callinectes sapidus
Source: PLoS One. 2018 Dec 7;13(12):e0208629. doi: 10.1371/journal.pone.0208629 (PMC6285982; doi:10.1371/journal.pone.0208629)
Supplement: S1 File — (XLSX) [file pone.0208629.s008.xlsx]

## Sheet: Percent survival
Individual and combined effects of low dissolved oxygen and low pH on survival of early stage larval blue crabs
Stephen J Tomasetti, Brooke K. Morrell, Lucas R. Merlo, Christopher J. Gobler
Experiment	Replicate	LpH	LDO	Day	Percent survival	ArcSinSurv
1	Amb 1	no	no	2	0.591549	0.877467
1	Amb 2	no	no	2	0.492958	0.778356
1	Amb 3	no	no	2	0.464789	0.750158
1	Amb 4	no	no	2	0.746479	1.04314
1	LpH 1	yes	no	2	0.521127	0.806531
1	LpH 2	yes	no	2	0.577465	0.863176
1	LpH 3	yes	no	2	0.661972	0.950346
1	LpH 4	yes	no	2	0.929577	1.30221
1	LDO 1	no	yes	2	0.577465	0.863176
1	LDO 2	no	yes	2	0.549296	0.834774
1	LDO 3	no	yes	2	0.492958	0.778356
1	LDO 4	no	yes	2	0.478873	0.764265
1	LpHLDO 1	yes	yes	2	0.352113	0.635265
1	LpHLDO 2	yes	yes	2	0.380282	0.664505
1	LpHLDO 3	yes	yes	2	0.549296	0.834774
1	LpHLDO 4	yes	yes	2	0.197183	0.460117
1
1	Amb 1	no	no	5	0.507042	0.792441
1	Amb 2	no	no	5	0.507042	0.792441
1	Amb 3	no	no	5	0.394366	0.678962
1	Amb 4	no	no	5	0.704225	0.995776
1	LpH 1	yes	no	5	0.549296	0.834774
1	LpH 2	yes	no	5	0.633803	0.920852
1	LpH 3	yes	no	5	0.507042	0.792441
1	LpH 4	yes	no	5	0.816901	1.12863
1	LDO 1	no	yes	5	0.605634	0.891834
1	LDO 2	no	yes	5	0.535211	0.820639
1	LDO 3	no	yes	5	0.408451	0.693329
1	LDO 4	no	yes	5	0.380282	0.664505
1	LpHLDO 1	yes	yes	5	0.309859	0.590348
1	LpHLDO 2	yes	yes	5	0.28169	0.559479
1	LpHLDO 3	yes	yes	5	0.43662	0.721847
1	LpHLDO 4	yes	yes	5	0.126761	0.364021
1
1	Amb 1	no	no	7	0.309859	0.590348
1	Amb 2	no	no	7	0.295775	0.57502
1	Amb 3	no	no	7	0.338028	0.620451
1	Amb 4	no	no	7	0.492958	0.778356
1	LpH 1	yes	no	7	0.464789	0.750158
1	LpH 2	yes	no	7	0.380282	0.664505
1	LpH 3	yes	no	7	0.394366	0.678962
1	LpH 4	yes	no	7	0.478873	0.764265
1	LDO 1	no	yes	7	0.380282	0.664505
1	LDO 2	no	yes	7	0.295775	0.57502
1	LDO 3	no	yes	7	0.211268	0.477588
1	LDO 4	no	yes	7	0.225352	0.494638
1	LpHLDO 1	yes	yes	7	0.126761	0.364021
1	LpHLDO 2	yes	yes	7	0.211268	0.477588
1	LpHLDO 3	yes	yes	7	0.211268	0.477588
1	LpHLDO 4	yes	yes	7	0.028169	0.168634
1
1	Amb 1	no	no	9	0.197183	0.460117
1	Amb 2	no	no	9	0.253521	0.527655
1	Amb 3	no	no	9	0.253521	0.527655
1	Amb 4	no	no	9	0.309859	0.590348
1	LpH 1	yes	no	9	0.352113	0.635265
1	LpH 2	yes	no	9	0.309859	0.590348
1	LpH 3	yes	no	9	0.169014	0.423675
1	LpH 4	yes	no	9	0.197183	0.460117
1	LDO 1	no	yes	9	0.394366	0.678962
1	LDO 2	no	yes	9	0.225352	0.494638
1	LDO 3	no	yes	9	0.15493	0.404556
1	LDO 4	no	yes	9	0.15493	0.404556
1	LpHLDO 1	yes	yes	9	0.112676	0.342319
1	LpHLDO 2	yes	yes	9	0.0422535	0.207032
1	LpHLDO 3	yes	yes	9	0.126761	0.364021
1	LpHLDO 4	yes	yes	9	0.028169	0.168634
1
1	Amb 1	no	no	11	0.15493	0.404556
1	Amb 2	no	no	11	0.225352	0.494638
1	Amb 3	no	no	11	0.267606	0.5437
1	Amb 4	no	no	11	0.352113	0.635265
1	LpH 1	yes	no	11	0.323944	0.605484
1	LpH 2	yes	no	11	0.338028	0.620451
1	LpH 3	yes	no	11	0.140845	0.384713
1	LpH 4	yes	no	11	0.183099	0.442168
1	LDO 1	no	yes	11	0.366197	0.649945
1	LDO 2	no	yes	11	0.366197	0.649945
1	LDO 3	no	yes	11	0.084507	0.294959
1	LDO 4	no	yes	11	0.15493	0.404556
1	LpHLDO 1	yes	yes	11	0.0704225	0.26859
1	LpHLDO 2	yes	yes	11	0.0140845	0.118959
1	LpHLDO 3	yes	yes	11	0.084507	0.294959
1	LpHLDO 4	yes	yes	11	0.028169	0.168634
1
1	Amb 1	no	no	14	0.140845	0.384713
1	Amb 2	no	no	14	0.15493	0.404556
1	Amb 3	no	no	14	0.239437	0.511313
1	Amb 4	no	no	14	0.239437	0.511313
1	LpH 1	yes	no	14	0.183099	0.442168
1	LpH 2	yes	no	14	0.0704225	0.26859
1	LpH 3	yes	no	14	0.140845	0.384713
1	LpH 4	yes	no	14	0.126761	0.364021
1	LDO 1	no	yes	14	0.28169	0.559479
1	LDO 2	no	yes	14	0.169014	0.423675
1	LDO 3	no	yes	14	0.0985915	0.319396
1	LDO 4	no	yes	14	0.126761	0.364021
1	LpHLDO 1	yes	yes	14	0.056338	0.239644
1	LpHLDO 2	yes	yes	14	0	0
1	LpHLDO 3	yes	yes	14	0.056338	0.239644
1	LpHLDO 4	yes	yes	14	0.0140845	0.118959
1
2	Amb 1	no	no	3	0.39	0.674491
2	Amb 2	no	no	3	0.67	0.958857
2	Amb 3	no	no	3	0.7	0.991157
2	Amb 4	no	no	3	0.58	0.865743
2	LpH 1	yes	no	3	0.48	0.765393
2	LpH 2	yes	no	3	0.63	0.916909
2	LpH 3	yes	no	3	0.43	0.715167
2	LpH 4	yes	no	3	0.45	0.735314
2	LDO 1	no	yes	3	0.62	0.906581
2	LDO 2	no	yes	3	0.49	0.775397
2	LDO 3	no	yes	3	0.61	0.896305
2	LDO 4	no	yes	3	0.5	0.785398
2	LpHLDO 1	yes	yes	3	0.5	0.785398
2	LpHLDO 2	yes	yes	3	0.57	0.855629
2	LpHLDO 3	yes	yes	3	0.54	0.825441
2	LpHLDO 4	yes	yes	3	0.48	0.765393
2
2	Amb 1	no	no	5	0.41	0.694905
2	Amb 2	no	no	5	0.65	0.937744
2	Amb 3	no	no	5	0.54	0.825441
2	Amb 4	no	no	5	0.43	0.715167
2	LpH 1	yes	no	5	0.32	0.601264
2	LpH 2	yes	no	5	0.55	0.835482
2	LpH 3	yes	no	5	0.35	0.633052
2	LpH 4	yes	no	5	0.29	0.568676
2	LDO 1	no	yes	5	0.47	0.75538
2	LDO 2	no	yes	5	0.34	0.622533
2	LDO 3	no	yes	5	0.29	0.568676
2	LDO 4	no	yes	5	0.25	0.523599
2	LpHLDO 1	yes	yes	5	0.41	0.694905
2	LpHLDO 2	yes	yes	5	0.29	0.568676
2	LpHLDO 3	yes	yes	5	0.35	0.633052
2	LpHLDO 4	yes	yes	5	0.35	0.633052
2
2	Amb 1	no	no	10	0.29	0.568676
2	Amb 2	no	no	10	0.57	0.855629
2	Amb 3	no	no	10	0.46	0.745355
2	Amb 4	no	no	10	0.4	0.684719
2	LpH 1	yes	no	10	0.3	0.57964
2	LpH 2	yes	no	10	0.33	0.61194
2	LpH 3	yes	no	10	0.17	0.424989
2	LpH 4	yes	no	10	0.15	0.397699
2	LDO 1	no	yes	10	0.28	0.557599
2	LDO 2	no	yes	10	0.17	0.424989
2	LDO 3	no	yes	10	0.09	0.304693
2	LDO 4	no	yes	10	0.09	0.304693
2	LpHLDO 1	yes	yes	10	0	0
2	LpHLDO 2	yes	yes	10	0.07	0.267763
2	LpHLDO 3	yes	yes	10	0.09	0.304693
2	LpHLDO 4	yes	yes	10	0.02	0.141897
2
2	Amb 1	no	no	12	0.22	0.488205
2	Amb 2	no	no	12	0.59	0.875891
2	Amb 3	no	no	12	0.33	0.61194
2	Amb 4	no	no	12	0.5	0.785398
2	LpH 1	yes	no	12	0.32	0.601264
2	LpH 2	yes	no	12	0.31	0.5905
2	LpH 3	yes	no	12	0.18	0.438149
2	LpH 4	yes	no	12	0.15	0.397699
2	LDO 1	no	yes	12	0.27	0.546401
2	LDO 2	no	yes	12	0.1	0.321751
2	LDO 3	no	yes	12	0.09	0.304693
2	LDO 4	no	yes	12	0.06	0.247467
2	LpHLDO 1	yes	yes	12	0	0
2	LpHLDO 2	yes	yes	12	0.04	0.201358
2	LpHLDO 3	yes	yes	12	0.08	0.286757
2	LpHLDO 4	yes	yes	12	0.01	0.100167
2
2	Amb 1	no	no	14	0.22	0.488205
2	Amb 2	no	no	14	0.51	0.795399
2	Amb 3	no	no	14	0.39	0.674491
2	Amb 4	no	no	14	0.54	0.825441
2	LpH 1	yes	no	14	0.3	0.57964
2	LpH 2	yes	no	14	0.31	0.5905
2	LpH 3	yes	no	14	0.14	0.383497
2	LpH 4	yes	no	14	0.15	0.397699
2	LDO 1	no	yes	14	0.28	0.557599
2	LDO 2	no	yes	14	0.07	0.267763
2	LDO 3	no	yes	14	0.08	0.286757
2	LDO 4	no	yes	14	0.06	0.247467
2	LpHLDO 1	yes	yes	14	0	0
2	LpHLDO 2	yes	yes	14	0.05	0.225513
2	LpHLDO 3	yes	yes	14	0.06	0.247467
2	LpHLDO 4	yes	yes	14	0.01	0.100167
3	Amb 1	no	no	7	0.42	0.705053
3	Amb 2	no	no	7	0.22	0.488205
3	Amb 3	no	no	7	0.6	0.886077
3	Amb 4	no	no	7	0.52	0.805404
3	LpH 1	yes	no	7	0.54	0.825441
3	LpH 2	yes	no	7	0.48	0.765393
3	LpH 3	yes	no	7	0.56	0.845543
3	LpH 4	yes	no	7	0.58	0.865743
3	LDO 1	no	yes	7	0.52	0.805404
3	LDO 2	no	yes	7	0.12	0.353742
3	LDO 3	no	yes	7	0.28	0.557599
3	LDO 4	no	yes	7	0.1	0.321751
3	LpHLDO 1	yes	yes	7	0.52	0.805404
3	LpHLDO 2	yes	yes	7	0.48	0.765393
3	LpHLDO 3	yes	yes	7	0.38	0.664215
3	LpHLDO 4	yes	yes	7	0.4	0.684719
3
3	Amb 1	no	no	14	0.3	0.57964
3	Amb 2	no	no	14	0.3	0.57964
3	Amb 3	no	no	14	0.26	0.535071
3	Amb 4	no	no	14	0.22	0.488205
3	LpH 1	yes	no	14	0.06	0.247467
3	LpH 2	yes	no	14	0.14	0.383497
3	LpH 3	yes	no	14	0.14	0.383497
3	LpH 4	yes	no	14	0.02	0.141897
3	LDO 1	no	yes	14	0.08	0.286757
3	LDO 2	no	yes	14	0.04	0.201358
3	LDO 3	no	yes	14	0.06	0.247467
3	LDO 4	no	yes	14	0.06	0.247467		Treatment	Average survival of 14 day experiments	Standard Deviation
3	LpHLDO 1	yes	yes	14	0.1	0.321751		Amb	0.292887	0.126959
3	LpHLDO 2	yes	yes	14	0	0		LpH	0.148427	0.086035
3	LpHLDO 3	yes	yes	14	0.04	0.201358		LDO	0.117171	0.0839123
3	LpHLDO 4	yes	yes	14	0.06	0.247467		LpHLDO	0.03723	0.0320701
4	Amb 1	no	no	4	0.776	1.07778
4	Amb 2	no	no	4	0.776	1.07778
4	Amb 3	no	no	4	0.856	1.18157
4	Amb 4	no	no	4	0.88	1.21705
4	LpH 1	yes	no	4	0.736	1.03118
4	LpH 2	yes	no	4	0.912	1.26962
4	LpH 3	yes	no	4	0.928	1.29914
4	LpH 4	yes	no	4	0.664	0.952491
4	LDO 1	no	yes	4	0	0
4	LDO 2	no	yes	4	0	0
4	LDO 3	no	yes	4	0	0
4	LDO 4	no	yes	4	0	0
4	LpHLDO 1	yes	yes	4	0	0
4	LpHLDO 2	yes	yes	4	0	0
4	LpHLDO 3	yes	yes	4	0	0
4	LpHLDO 4	yes	yes	4	0	0
5	Amb 1	no	no	4	0.76	1.05882
5	Amb 2	no	no	4	0.75	1.0472
5	Amb 3	no	no	4	0.89	1.23273
5	Amb 4	no	no	4	0.87	1.20193
5	LpH 1	yes	no	4	0.72	1.0132
5	LpH 2	yes	no	4	0.72	1.0132
5	LpH 3	yes	no	4	0.9	1.24905
5	LpH 4	yes	no	4	0.88	1.21705
5	LDO 1	no	yes	4	0.01	0.100167
5	LDO 2	no	yes	4	0	0
5	LDO 3	no	yes	4	0.01	0.100167
5	LDO 4	no	yes	4	0	0		Treatment	Average survival of 4 day experiments	Standard Deviation
5	LpHLDO 1	yes	yes	4	0	0		Amb	0.81975	0.0593627
5	LpHLDO 2	yes	yes	4	0.03	0.174083		LpH	0.8075	0.107085
5	LpHLDO 3	yes	yes	4	0.22	0.488205		LDO	0.0025	0.0046291
5	LpHLDO 4	yes	yes	4	0	0		LpHLDO	0.03125	0.0769856

## Sheet: <4 day meta-analysis
Experiment	Time until timepoint 1 (days)	Replicate	Avg. DO of replicate (μM)	Avg. pH of replicate	Percent Survival of replicate
1	2	Amb 1	215.321	7.92	59
1	2	Amb 2	212.508	7.93	49
1	2	Amb 3	211.258	7.93	46
1	2	Amb 4	211.258	7.88	75
1	2	LDO 1	112.504	7.25	52
1	2	LDO 2	114.379	7.34	58
1	2	LDO 3	115.317	7.4	66
1	2	LDO 4	116.567	7.2	93
1	2	LDOLPH 1	111.567	7.26	35
1	2	LDOLPH 2	116.879	7.27	38
1	2	LDOLPH 3	118.754	7.3	55
1	2	LDOLPH 4	120.63	7.28	20
1	2	LPH 1	214.071	7.94	57
1	2	LPH 2	213.758	7.94	55
1	2	LPH 3	213.446	7.94	49
1	2	LPH 4	213.758	7.94	48
2	3	Amb 1	237.196	7.92	39
2	3	Amb 2	236.571	7.9	67
2	3	Amb 3	236.884	7.91	70
2	3	Amb 4	237.196	7.92	58
2	3	LDO 1	129.067	7.14	48
2	3	LDO 2	131.567	7.13	63
2	3	LDO 3	130.005	7.12	43
2	3	LDO 4	133.13	7.13	45
2	3	LDOLPH 1	125.317	7.26	50
2	3	LDOLPH 2	120.005	7.24	57
2	3	LDOLPH 3	116.879	7.24	54
2	3	LDOLPH 4	121.567	7.25	48
2	3	LPH 1	237.196	7.92	62
2	3	LPH 2	238.134	7.92	49
2	3	LPH 3	238.134	7.86	61
2	3	LPH 4	237.509	7.89	50
4	4	Amb 1	262.51	7.91	78
4	4	Amb 2	264.697	7.91	78
4	4	Amb 3	269.385	7.93	86
4	4	Amb 4	270.323	7.92	88
4	4	LDO 1	81.253	7.36	74
4	4	LDO 2	69.6901	7.38	91
4	4	LDO 3	73.7528	7.41	93
4	4	LDO 4	50.6269	7.42	66
4	4	LDOLPH 1	91.2534	7.32	0
4	4	LDOLPH 2	64.6899	7.32	0
4	4	LDOLPH 3	83.1281	7.33	0
4	4	LDOLPH 4	65.94	7.32	0
4	4	LPH 1	273.76	7.94	0
4	4	LPH 2	273.76	7.94	0
4	4	LPH 3	272.198	7.94	0
4	4	LPH 4	272.51	7.96	0
5	4	Amb 1	261.26	7.97	76
5	4	Amb 2	261.26	7.97	75
5	4	Amb 3	261.26	7.97	89
5	4	Amb 4	261.26	7.97	87
5	4	LDO 1	77.5029	7.39	72
5	4	LDO 2	77.5029	7.39	72
5	4	LDO 3	77.5029	7.39	90
5	4	LDO 4	77.5029	7.39	88
5	4	LDOLPH 1	83.1281	7.29	0
5	4	LDOLPH 2	83.1281	7.29	3
5	4	LDOLPH 3	83.1281	7.29	22
5	4	LDOLPH 4	83.1281	7.29	0
5	4	LPH 1	265.947	7.96	1
5	4	LPH 2	265.947	7.96	0
5	4	LPH 3	265.947	7.96	1
5	4	LPH 4	265.947	7.96	0

## Sheet: 14 day meta-analysis
Experiment	Replicate	Avg. DO of replicate (μM)	Avg. pH of replicate	Percent survival of replicate
1	Amb 1	208.854	7.89615	14.0845
1	Amb 2	210.729	7.91692	15.493
1	Amb 3	210.681	7.91923	23.9437
1	Amb 4	209.431	7.89769	23.9437
1	LDO 1	116.23	7.93	28.169
1	LDO 2	117.144	7.93769	16.9014
1	LDO 3	118.418	7.93385	9.85915
1	LDO 4	120.509	7.92077	12.6761
1	LpH 1	210.152	7.29615	18.3099
1	LpH 2	209.166	7.33923	7.04225
1	LpH 3	209.287	7.36538	14.0845
1	LpH 4	206.811	7.32769	12.6761
1	LpHLDO 1	117.745	7.29308	5.6338
1	LpHLDO 2	120.581	7.30923	0
1	LpHLDO 3	122.793	7.32615	5.6338
1	LpHLDO 4	123.731	7.32846	1.40845
2	Amb 1	222.653	7.90231	22
2	Amb 2	222.605	7.89385	51
2	Amb 3	222.292	7.90308	39
2	Amb 4	221.451	7.90846	54
2	LDO 1	121.447	7.90154	28
2	LDO 2	126.207	7.85077	7
2	LDO 3	126.543	7.81923	8
2	LDO 4	128.25	7.82077	6
2	LpH 1	222.316	7.15923	30
2	LpH 2	223.037	7.15615	31
2	LpH 3	222.917	7.16231	14
2	LpH 4	222.629	7.14231	15
2	LpHLDO 1	118.442	7.24385	0
2	LpHLDO 2	114.427	7.22846	5
2	LpHLDO 3	115.437	7.23769	6
2	LpHLDO 4	118.346	7.26385	1
3	Amb 1	269.177	7.94333	30
3	Amb 2	269.177	7.94333	30
3	Amb 3	269.177	7.94333	26
3	Amb 4	269.177	7.94333	22
3	LDO 1	123.859	7.93	8
3	LDO 2	123.859	7.93	4
3	LDO 3	123.859	7.93	6
3	LDO 4	123.859	7.93	6
3	LpH 1	269.281	7.33333	6
3	LpH 2	269.281	7.33333	14
3	LpH 3	269.281	7.33333	14
3	LpH 4	269.281	7.33333	2
3	LpHLDO 1	127.401	7.20333	10
3	LpHLDO 2	127.401	7.20333	0
3	LpHLDO 3	127.401	7.20333	4
3	LpHLDO 4	127.401	7.20333	6
